# Supplementary material for: High-Resolution Genetic Profiling of Hb J-Meerut and Other Hemoglobin Variants in the Tharu Population via HPLC and DNA Sequencing
Source: Diagnostics (Basel). 2025 Sep 8;15(17):2268. doi: 10.3390/diagnostics15172268 (PMC12428004; doi:10.3390/diagnostics15172268)
Supplement: Supplementary file 1 [file diagnostics-15-02268-s001.zip]

Archive with 1 entries (1 files):
- diagnostics-3813860-supplementary.pdf
